# Supplementary material for: A Young Drosophila Duplicate Gene Plays Essential Roles in Spermatogenesis by Regulating Several Y-Linked Male Fertility Genes
Source: PLoS Genet. 2010 Dec 23;6(12):e1001255. doi: 10.1371/journal.pgen.1001255 (PMC3009665; doi:10.1371/journal.pgen.1001255)
Supplement: Table S3 — List of genes identified by microarray to be >2-fold differentially expressed between testes of nsr WT and mutant flies. Significance Analysis of Microarrays (SAM) identified 14 genes that changed at least 2-fold with a q-value cutoff of 0.01 for significance. (0.02 MB XLS) [file pgen.1001255.s006.xls]

## Sheet: Sheet1
Gene Symbol		Fold Change	q-value	Associated Phenotype	Transcript ID
Down	Cpr66Cb	-4.5008	0		CG7076-RA
	CG3875	-3.30486	0		CG3875-RA
	ana	-2.87396	0	thoracic neuroblast	CG8084-RA
	CG6055	-2.59358	0		CG6055-RA
	CG30345 /// CG9766 /// DsimCG9766	-2.14984	0		U89994
	CG5863	-2.12492	0		CG5863-RA
	CG6074	-2.10964	0		CG6074-RA
	salm	-2.10821	0	organ system; adult segment	CG6464-RA
	CG3604	-2.04673	0		CG3604-RA
Up	CG12661	3.48166	0		CG12661-RA
	CG31686	2.69178	0		CG31686-RA
	CG12813	2.48412	0		CG12813-RA
	drm	2.39296	0	foregut; hindgut morphogenesis	CG10016-RB
	fln	2.08622	0.00659304	dorsal medial muscle; wing; indirect flight muscle	CG7445-RA
