# Supplementary material for: A Young Drosophila Duplicate Gene Plays Essential Roles in Spermatogenesis by Regulating Several Y-Linked Male Fertility Genes
Source: PLoS Genet. 2010 Dec 23;6(12):e1001255. doi: 10.1371/journal.pgen.1001255 (PMC3009665; doi:10.1371/journal.pgen.1001255)
Supplement: Table S4 — List of genes identified by RNA-seq to be >3-fold differentially expressed between testes of nsr WT and mutant flies. The significance of expression difference (p-value) for each gene (longest transcript) was computed using MA-plot-based method with a random sampling model and followed by an adjustment with q-values for multiple testing corrections. With a p-value cutoff of 0.001, 10 genes (red) and 43 genes are identified to be significantly changed at least 5-fold and 3-fold, respectively. (0.04 MB XLS) [file pgen.1001255.s007.xls]

## Sheet: Sheet 1
	Gene	FlyBase ID	Transcript ID	Fold of Change	p-value	q-value (Benjamini et al. 1995)	q-value (Storey et al. 2003)	Associated Phenotype	Chromosome
Down	kl-2	FBgn0001313	FBtr0113762	-12.368	0	0	0	axonemal dynein complex	YHet
	kl-3	FBgn0001314	FBtr0113756	-10.0081	0	0	0	axonemal dynein complex	YHet
	plexB	FBgn0025740	FBtr0089179	-7.86214	0	0	0	axon guidance	4
	Ory	FBgn0046323	FBtr0113893	-6.88202	0	0	0		YHet
	kl-5	FBgn0001315	FBtr0113891	-6.8438	0	0	0	axonemal dynein complex	YHet
	plexA	FBgn0025741	FBtr0089224	-6.42816	0	0	0	axon guidance	4
			FBtr0089225	-6.41798
			FBtr0089223	-6.22608
			FBtr0089226	-6.17661
			FBtr0100296	-5.47431
	MED26	FBgn0039923	FBtr0089253	-5.67617	0	0	0	phagocytosis; engulfment	4
			FBtr0089254	-5.6178
	cals	FBgn0039928	FBtr0089207	-5.59757	0	0	0		4
			FBtr0089208	-5.56764
	CG32016	FBgn0052016	FBtr0089229	-5.2801	0	0	0		4
			FBtr0089233	-5.2741
			FBtr0089230	-5.26627
			FBtr0089234	-4.93266
			FBtr0089232	-4.93266
			FBtr0089231	-4.92863
	CG33300	FBgn0053300	FBtr0079904	-5.22152	0	0	0		2L
	dtr	FBgn0023090	FBtr0081516	-4.64728				synaptic transmission	2L
	CG2861	FBgn0029728	FBtr0070731	-4.48617	0	0	0		X
	CG34027	FBgn0054027	FBtr0100082	-4.44764	0	0	0		3R
	w-cup	FBgn0032269	FBtr0080132	-4.27328	0	0	0	male meiosis	2L
	CG2750	FBgn0030376	FBtr0073629	-4.0536	0	0	0		X
	CG15523	FBgn0039727	FBtr0085505	-3.99916	0	0	0		3R
	CG31169	FBgn0051169	FBtr0084217	-3.87055	0	0	0		3R
			FBtr0084218	-3.87046
	eIF4G	FBgn0023213	FBtr0112904	-3.85388	0	0	0	mitotic spindle origination and elongation	4
			FBtr0089243	-3.83973
	myoglianin	FBgn0026199	FBtr0089094	-3.82257	0	0	0		4
			FBtr0089092	-3.80454
			FBtr0089093	-3.70537
			FBtr0089095	-3.57767
	CR41056	FBgn0085781	FBtr0114232	-3.77641	1.11866e-12	4.80379e-12	1.00787e-12		3RHet
	CG34417	FBgn0085446	FBtr0112705	-3.70317	1.16554e-06	3.30031e-06	6.92428e-07		X
	CG33125	FBgn0053125	FBtr0077742	-3.59815	0	0	0		2L
	Parp	FBgn0010247	FBtr0113885	-3.58441	0	0	0	innate immune response; nucleolus organization; RNA splicing	3RHet
			FBtr0113886	-3.58292
			FBtr0113887	-3.42967
	CG33521	FBgn0053521	FBtr0091472	-3.5717	0	0	0		4
			FBtr0091470	-3.5717
			FBtr0091473	-3.51839
			FBtr0091471	-3.50507
	mud	FBgn0002873	FBtr0073907	-3.51248	0	0	0	mushroom body development female meiosis	X
			FBtr0073905	-3.19582
			FBtr0073906	-3.1613
	CG11376	FBgn0031216	FBtr0078103	-3.4952	0	0	0		2L
	Mst33A	FBgn0028412	FBtr0080271	-3.43234	0	0	0		2L
			FBtr0080272	-3.31455
	CG5122	FBgn0032471	FBtr0080431	-3.42162	0	0	0		2L
	CG32652	FBgn0052652	FBtr0073671	-3.40349	0	0	0		X
	CG2955	FBgn0031585	FBtr0077468	-3.35249	0	0	0		2L
	Slip1	FBgn0024728	FBtr0089090	-3.29645	0	0	0		4
	Imp	FBgn0030235	FBtr0073415	-3.28299	0	0	0	nervous system development	X
			FBtr0073414	-3.24889
			FBtr0073416	-3.15504
			FBtr0073413	-3.15504
			FBtr0073417	-3.15504
	Ppr-Y	FBgn0046697	FBtr0113889	-3.2447	1.11022e-15	5.53162e-15	1.16057e-15		YHet
	Eph	FBgn0025936	FBtr0089082	-3.11326	0	0	0	mushroom body development	4
			FBtr0089084	-3.11326
			FBtr0089086	-3.11326
			FBtr0089083	-3.07869
			FBtr0089085	-3.06752
	Nf1	FBgn0015269	FBtr0100113	-3.01511	0	0	0	cAMP-mediated signaling	3R
	CG17471	FBgn0039924	FBtr0100543	-3.00358	0	0	0		4
Up	CG32667	FBgn0052667	FBtr0073474	4.70818	0	0	0		X
	Ppn	FBgn0003137	FBtr0085294	4.02357	0	0	0		3R
			FBtr0085295	3.99547
	oho23B	FBgn0015521	FBtr0077624	3.51061	0	0	0	lymph gland development	2L
			FBtr0077621	3.50399
			FBtr0077622	3.50399
			FBtr0077623	3.50399
	CG5080	FBgn0031313	FBtr0077982	3.36095	0	0	0		2L
			FBtr0077981	3.34912
	CG13947	FBgn0031277	FBtr0078005	3.12461	0	0	0		2L
	e	FBgn0000527	FBtr0084106	3.07414	0	0	0	melanin biosynthesis	3R
	sta	FBgn0003517	FBtr0070290	3.03835	0	0	0	mitotic spindle organization; elongation	X
			FBtr0070289	3.03736
			FBtr0070291	3.02194
