# Supplementary material for: A Young Drosophila Duplicate Gene Plays Essential Roles in Spermatogenesis by Regulating Several Y-Linked Male Fertility Genes
Source: PLoS Genet. 2010 Dec 23;6(12):e1001255. doi: 10.1371/journal.pgen.1001255 (PMC3009665; doi:10.1371/journal.pgen.1001255)
Supplement: Table S5 — Primer Information. F: forward primer; R: reverse primer. (0.03 MB XLS) [file pgen.1001255.s008.xls]

## Sheet: Sheet1
Table S5: Primer Information. F: forward primer; R: reverse primer.
Primer	Sequence	Note
kep1-pro-F	GGTCTAGAACACAGTGGAAAAAATCGACAT	For transgenic constructs of kep1; pro: promoter plus 5' UTR; CDS: coding sequences
kep1-pro-R	GGGAATTCAACAATCTTTACAGAAAATTAC
kep1-CDS-F	GGGAATTCATGATAAAAATGGAAACCCCAA
kep1-CDS-R	GGGAATTCTTTATATTTTTTAAGTATTGTATACG
nsr/CG3927-pro-F	GGTCTAGAACATAATGGGCAACCGACATT	For transgenic constructs of nsr; pro: promoter plus 5' UTR; CDS: coding sequences. The primers for amplifing promoter region are the same between nsr and CG3927. The required PCR products were confirmed by sequencing.
nsr/CG3927-pro-R	GGGAATTCTTTTATCACAATAATCTTTACCG
nsr-CDS-F	GGGAATTCATGGAAACCCAAAGCGAGTTT
nsr-CDS-R	GGGAATTCATTATAGCGTTGTGCGACGAA
nsr/CG3927-pro-F	GGTCTAGAACATAATGGGCAACCGACATT	For transgenic constructs of CG3927; pro: promoter plus 5' UTR; CDS: coding sequences. The primers for amplification promoter region are the same between nsr and CG3927. The required PCR products were confirmed by sequencing.
nsr/CG3927-pro-R	GGGAATTCTTTTATCACAATAATCTTTACCG
CG3927-CDS-F	GGGAATTCATGGAAACCCCAAGCGAGTT
CG3927-CDS-R	GGGAATTCTAGACGGACGACTGGGGAG
CG4021-pro-F	GGTCTAGAACATAATGGAAAACCGATACTT	For transgenic constructs of CG4021; pro: promoter plus 5' UTR; CDS: coding sequences
CG4021-pro-R	GGGAATTCTTTTTCCATAACAATCTTTAGC
CG4021-CDS-F	GGGAATTCATGGAAAAAATGGAAAACCCAA
CG4021-CDS-R	GGGAATTCCTGTGCTCCAAGCATAGATTT
kep1-yakuba-pro-F	GGTCTAGAACATGGGAAAATATTGAAATTTA	For transgenic constructs of D. yakuba kep1; pro: promoter plus 5' UTR; CDS: coding sequences
kep1-yakuba-pro-R	GGGAATTCTTTTAACATAACACTTCTAAC
kep1-yakuba-CDS-F	GGGAATTCATGGAGACCCCAAGCGAGTTTA
kep1-yakuba-CDS-R	GGGAATTCTTTATATTTTTTGAGTATGGAATA
GFP-F	GGGAATTCATGGTGAGCAAGGGCGAGGAG	For amplifing GFP of transgenic constructs
GFP-R	GGGGTACCTTACTTGTACAGCTCGTCCATGC
TAP-F	GGGAATTCACTAGTTCCATGGAAAAGAGAAGATG	For amplifing TAP of transgenic constructs
TAP-R	GTGGTACCACTAGTTCAGGTTGACTTCCCCGCGGAGTT
nsr-1	TCGAGCTCGCGGCCGCATTAAGTTAGTGCATGGAAATCA	nsr gene targeting construct: 1. The construct is designed to delete the entire coding region of nsr from the start codon to a point downstream of the stop codon. 2. The PCR product from primers nsr-3 and nsr-4 was ligated into the pBS vector using the SalI site and the NotI site. 3. An I-SceI site was then inserted at the NotI site by ligating in the double stranded oligonucleotide produced by a…
nsr-2	TCGAGCTC TGTTTTGTGCACCTAATTAA
nsr-3	GGTAAATGCGGCCGCTATTTATCATAGCATTGTGAC
nsr-4	CCGTCGACATTTTTATCACAATAATCTTTACC
nsr-5	GCGTCGACACAAAGGACAATGCTTACGTTG
nsr-6	CAA CTCGAGGCGGCCGCTGCCTCTTGTCCACTTTATCCTG
I-SceI-Not1	GGCCTAGGGATAACAGGGTAAT
I-SceI-Not2	GGCCATTACCCTGTTATCCCTA
CG4021-1	TCGAGCTCGCGGCCGCAGGAGAATAATGAATATTCAAATG	CG4021 gene targeting construct: 1. The construct is designed to delete the entire coding region of CG4021, from the start codon to a point downstream of the stop codon 2. The PCR product from primers CG4021-3 and CG4021-4 was ligated into the pBS vector using the XbaI site and the NotI site. 3. An I-SceI site was then inserted at the NotI site by ligating in the double stranded oligonucleotide p…
CG4021-2	TCGAGCTCTTCAATAGCTCGGCATGTGCCC
CG4021-3	GGTAAATGCGGCCGCGAACAACCATCGACCGGGATA
CG4021-4	CCTCTAGA ACAATCTTTAGCGAAAAATCACAAT
CG4021-5	GCTCTAGAATGATACGTATACCCAAAATAATAA
CG4021-6	CAAC/TCGAGCGGCCGCAATTATAACGAGCTGTCTAAGTG
I-SceI-Not1	GGCCTAGGGATAACAGGGTAAT
I-SceI-Not2	GGCCATTACCCTGTTATCCCTA
nsr-Rescue-F	GCGGCCGCTGTCTGATCTCCGCCAGAAC	For amplifing rescue fragment of nsr
nsr-Rescue-R	GCGGCCGCATCTTAGCTCGTTCTGAATTCGA
dj-promoter-F	GGTCTAGACGTCTTGGGTTATGGTCCTA	For amplifing promoter region of dj
dj-promoter-R	GGTCTAGAGAGTTCACTGCATACCTTCC
Kep1 antigen-F	CGGGATCCATCAACCTGATTAAGAGAGCTG	The resulted PCR product of Kep1 antigen was cloned into PGEX.
Kep1 antigen-R	GCCTCGAGAAGTATTGTATACGGATTGGG
kl-2-F	GTTCACTTCGACCGGATAGAAT	Real-time PCR primers: for detecting mature transcript
kl-2-R	GGCGGATCAACATATCGAG
kl-3-F	GCCTATATGGGTCATTACGAT
kl-3-R	CCTTGCCTCTTCTCAACATAAG
kl-5-F	CTATACCTTCGACGGATGGAG
kl-5-R	ATCCTATCACTTGGCAATCCTT
kl-2-pre-F	TATATGTGCATATATCTCCAGCAT	Real-time PCR primers: for detecting pre-mRNA. The primers are designed to amplify the exon-intron junction.
kl-2-pre-R	CCCAACTATTAAAATGTCCTACA
kl-3-pre-F	TTCCGTTTTTATTTACAATTTT
kl-3-pre-R	GAGATCCATATTATATCCTCGTAT
kl-5-pre-F	TTTGGTCCGATTTTTAGATCACT
kl-5-pre-R	TCCATGAAAAGACCGTTGATATAG
rp49-F	GCTAAGCTGTCGCACAAATGGC	Real-time internal control
rp49-R	GCGCTTGTTCGATCCGTAACC
kep1-F	AGTTTACTGAGAAACAGCCACCC	For RT-PCR
kep1-R	GGTGTGCGACGAAATCAACC
nsr-F	CCAAGTTCAACTTCGCTCGG
nsr-R	TGCGACGAAATCACTTGGC
CG3927-F	CATTCCCGGCAAGGAGCC
CG3927-R	GTCCACATAGCAGGATTGGGC
CG4021-F	AGATTACTGAGGAACAGCCAACT
CG4021-R	TTCATAACGTAGGTGCCTATACC
rp49-F	GCTAAGCTGTCGCACAAATGGC
rp49-R	GCGCTTGTTCGATCCGTAACC
